# Supplementary material for: Solvent-Free and Efficient One-Pot Strategy for Synthesis of the Triazine-Heterocycle Azacyanines
Source: Materials (Basel). 2022 Apr 2;15(7):2619. doi: 10.3390/ma15072619 (PMC9000731; doi:10.3390/ma15072619)
Supplement: Supplementary file 1 [file materials-15-02619-s001.zip]

Archive with 1 entries (1 files):
- materials-1616070-supplementary.pdf
